# Supplementary material for: Growth strategy of microbes on mixed carbon sources
Source: Nat Commun. 2019 Mar 20;10:1279. doi: 10.1038/s41467-019-09261-3 (PMC6427025; doi:10.1038/s41467-019-09261-3)
Supplement: Supplementary file 4 — Source Data [file 41467_2019_9261_MOESM4_ESM.xlsx]

## Sheet: Figure 3a
Precursor Pool	Amino acid	Supply percentage of Glucose/Lactose	Supply percentage of Glucose					Supply percentage of Lactose
		Glucose/Lactose + Pyruvate	Glucose+Pyruvate					Lactose+Pyruvate
		Model prediction	Experimental result					Experimental result
			Culture1	Culture2	Culture3	Average	Standard deviation(SD)	Culture1	Culture2	Culture3	Average	SD
Pool A	Ser	100	84.6124	90.5162	81.1978	85.4421	3.84922	91.4553	88.6033	88.6252	89.5613	1.3393
	Gly	100	86.2031	89.7917	81.7504	85.9151	3.28912	89.7009	90.1178	89.7722	89.8636	0.18206
	Phe	100	77.2872	81.5364	76.9763	78.6	2.08026	86.6082	85.6852	85.4603	85.9179	0.49668
	Tyr	100	77.0081	81.8508	77.7744	78.8778	2.1254	85.8228	84.6883	84.599	85.0367	0.55703
Pool B	Ala	0	17.3492	20.5263	17.5926	18.4894	1.44376	19.5774	19.4667	18.834	19.2927	0.32748
	Val	0	16.5759	20.0374	15.8133	17.4755	1.8381	18.8059	18.2141	17.1099	18.0433	0.70285
	Leu	0	11.5766	14.5939	10.1057	12.0921	1.86818	13.9503	14.5733	13.118	13.8805	0.5962
	Ile	33	32.0735	37.814	32.7068	34.1981	2.56989	38.2068	39.2339	38.496	38.6456	0.43242
Pool C	Glu	33	36.6142	41.3215	37.1433	38.3597	2.10547	38.0717	38.5906	38.7257	38.4626	0.28191
	Pro	33	34.0283	38.7598	35.2254	36.0045	2.00861	40.0855	41.3176	40.1914	40.5315	0.55752
Pool D	Asp	55	47.2583	52.5188	49.2274	49.6681	2.1701	52.9325	53.8132	53.7393	53.495	0.39892
	Met	55	55.5346	59.0499	55.6426	56.7424	1.63227	60.8366	63.4447	62.1817	62.1543	1.06492
	Thr	55	47.9751	52.4867	49.2459	49.9026	1.89948	53.9115	56.3092	54.9827	55.0678	0.98068
Precursor Pool	Amino acid	Supply percentage of Glucose/Lactose	Supply percentage of Glucose					Supply percentage of Glucose					Supply percentage of Glucose					Supply percentage of Lactose
		Glucose/Lactose + Succinate/Fumarate/Malate	Glucose + Fumarate					Glucose + Malate					Glucose + Succinate					Lactose + Succinate
		Model prediction	Experimental result					Experimental result					Experimental result					Experimental result
			Culture1	Culture2	Culture3	Average	SD	Culture1	Culture2	Culture3	Average	SD	Culture1	Culture2	Culture3	Average	SD	Culture1	Culture2	Culture3	Average	SD
Pool A	Ser	100	97.282	92.5842	89.3351	93.0671	3.2622	96.8406	96.5179	94.8442	96.0676	0.87502	96.865	94.4076	94.9714	95.4147	1.05105	92.8753	92.9652	92.9798	92.9401	0.04624
	Gly	100	95.4945	93.1339	91.544	93.3908	1.62299	95.1456	95.2996	94.2314	94.8922	0.47145	95.6691	94.1678	93.9476	94.5948	0.76493	95.2604	95.5833	95.5317	95.4585	0.14164
	Phe	100	96.7929	95.5642	94.3262	95.5611	1.00702	96.2849	96.6363	96.2667	96.396	0.17011	97.2157	96.5199	96.269	96.6682	0.40044	97.3758	97.3727	97.4714	97.4066	0.04578
	Tyr	100	97.761	95.2449	93.3942	95.4667	1.78963	96.9432	97.4917	96.6146	97.0165	0.36178	97.9706	96.6345	96.7031	97.1028	0.61433	95.5149	95.5283	96.6725	95.9052	0.54255
Pool B	Ala	100	93.1202	92.886	92.2175	92.7412	0.38248	87.4078	88.7219	87.6591	87.9296	0.56958	95.6039	95.1826	95.214	95.3335	0.19163	92.5663	93.8748	94.0158	93.4856	0.65259
	Val	100	92.8568	92.4814	91.5445	92.2942	0.55186	86.708	88.5104	87.3872	87.5352	0.74322	95.4826	94.9058	95.1236	95.1706	0.23782	93.2573	94.4517	94.3913	94.0334	0.54936
	Leu	100	94.4485	95.2781	94.5076	94.7448	0.37792	89.8697	91.8914	90.7126	90.8246	0.82916	96.5697	96.615	96.3807	96.5218	0.10145	94.9618	96.0691	96.0525	95.6945	0.51809
	Ile	67	50.9551	50.7934	51.7053	51.1512	0.39729	53.1301	55.7231	53.8401	54.2311	1.0941	49.088	50.1382	50.6184	49.9482	0.63907	52.3092	54.0347	53.4898	53.2779	0.72016
Pool C	Glu	67	56.0484	56.6136	56.6607	56.4409	0.27824	59.3792	60.1076	60.1367	59.8745	0.35044	57.0135	56.6731	58.1565	57.2811	0.63447	55.2405	53.3754	53.5802	54.0654	0.83516
	Pro	67	53.7252	53.7488	52.9448	53.4729	0.37356	54.8883	58.2047	57.4521	56.8484	1.41963	54.9128	54.9106	55.1246	54.9827	0.10037	57.1183	55.4478	55.37	55.9787	0.80647
Pool D	Asp	45	31.2141	30.0757	31.6095	30.9665	0.6502	37.8329	37.2368	37.9807	37.6835	0.32154	29.684	30.5504	31.1437	30.4594	0.59938	34.1789	35.4501	35.3842	35.0044	0.5843
	Met	45	42.7199	43.2317	43.6103	43.1873	0.36489	46.1275	49.3925	49.3295	48.2832	1.52451	42.1628	42.1306	42.0964	42.13	0.02709	43.4095	42.9324	43.2714	43.2044	0.20046
	Thr	45	29.374	30.4557	30.8748	30.2348	0.63229	34.1499	38.5047	37.8366	36.8304	1.91491	28.8021	29.7485	29.6552	29.4019	0.42584	35.7062	34.1887	34.7881	34.8943	0.62409

## Sheet: Figure 3b
Precursor Pool	Amino acid	Supply percentage of Glycerol/Fructose	Supply percentage of Glycerol					Supply percentage of Fructose
		Glycerol/Fructose+ Pyruvate	Glycerol+Pyruvate					Fructose+Pyruvate
		Model prediction	Experimental result					Experimental result
			Culture1	Culture2	Culture3	Average	SD	Culture1	Culture2	Culture3	Average	SD
Pool A	Ser	78.6	60.6113	66.0451	66.0451	64.2338	2.56151	57.0941	58.0076	57.2227	57.4415	0.40374
	Gly	78.6	61.3246	66.5858	66.5858	64.832	2.48011	56.6421	56.7492	57.1465	56.846	0.21695
	Phe	78.6	57.6176	62.0422	62.0422	60.5673	2.08578	57.153	56.7047	56.0078	56.6218	0.4712
	Tyr	78.6	58.1729	63.1015	63.1015	61.4586	2.32333	58.6324	58.3404	57.0531	58.0087	0.68608
Pool B	Ala	0	6.33248	7.23379	7.23379	6.93335	0.42488	7.52288	7.41507	7.70704	7.54833	0.12055
	Val	0	4.9788	5.98767	5.98767	5.65138	0.47559	5.77957	5.7664	6.19226	5.91274	0.19772
	Leu	0	3.36507	3.45235	3.45235	3.42326	0.04115	3.68415	3.64934	3.90264	3.74538	0.11211
	Ile	16.5	13.8896	16.7406	16.7406	15.7903	1.34397	9.84657	8.89146	8.85987	9.1993	0.45787
Pool C	Glu	16.5	20.6564	22.4184	22.4184	21.831	0.83062	16.8867	16.4676	14.8351	16.0631	0.88508
	Pro	16.5	17.3085	19.3502	19.3502	18.6697	0.96245	12.8175	13.0744	12.193	12.695	0.37009
Pool D	Asp	27.5	25.1021	30.3873	30.3873	28.6256	2.49146	21.7033	21.7184	18.7398	20.7205	1.40057
	Met	27.5	32.4746	36.5009	36.5009	35.1588	1.89799	25.9007	25.6714	25.169	25.5804	0.30557
	Thr	27.5	27.3978	30.6244	30.6244	29.5488	1.52102	21.7708	21.1049	18.5667	20.4808	1.38048
Precursor Pool	Amino acid	Supply percentage of Glycerol/Fructose	Supply percentage of Glycerol					Supply percentage of Glycerol					Supply percentage of Glycerol					Supply percentage of Fructose					Supply percentage of Fructose					Supply percentage of Fructose
		Glycerol/Fructose+ Succinate/Fumarate/Malate	Glycerol + Succinate					Glycerol + Fumarate					Glycerol + Malate					Fructose + Succinate					Fructose + Fumarate					Fructose + Malate
		Model prediction	Experimental result					Experimental result					Experimental result					Experimental result					Experimental result					Experimental result
			Culture1	Culture2	Culture3	Average	SD	Culture1	Culture2	Culture3	Average	SD	Culture1	Culture2	Culture3	Average	SD	Culture1	Culture2	Culture3	Average	SD	Culture1	Culture2	Culture3	Average	SD	Culture1	Culture2	Culture3	Average	SD
Pool A	Ser	100	79.9436	82.9026	84.2892	82.3785	1.81236	73.3017	75.2341	78.4432	75.6597	2.12043	78.6407	78.8663	77.9246	78.4772	0.40145	88.4598	87.4986	88.1637	88.0407	0.40195	84.1059	83.3104	84.6349	84.0171	0.54436	82.4511	83.0455	85.9159	83.8042	1.51282
	Gly	100	78.0007	83.0627	83.1417	81.4017	2.40507	75.6934	76.3823	77.9329	76.6695	0.93653	78.1232	78.5084	77.9412	78.191	0.23646	86.8751	86.3658	86.7911	86.6773	0.22293	82.5739	82.2141	83.0362	82.6081	0.3365	81.4785	82.1801	84.9584	82.8723	1.5026
	Phe	100	78.8917	80.7747	81.6523	80.4395	1.15165	73.4431	74.751	75.668	74.6207	0.91298	76.6546	77.1379	76.9507	76.9144	0.19898	86.8357	87.0171	87.317	87.0566	0.19846	82.8846	82.4624	83.2652	82.8707	0.3279	83.6173	83.7647	84.8871	84.0897	0.56707
	Tyr	100	78.5323	81.4861	82.7505	80.923	1.76749	73.6734	75.1471	76.4928	75.1044	1.15143	77.0499	77.8067	77.0644	77.307	0.35338	88.0679	87.9378	88.0724	88.026	0.06241	85.234	85.5882	84.6315	85.1512	0.39492	85.6837	85.5583	86.3035	85.8485	0.32577
Pool B	Ala	50	47.6716	47.4908	50.6492	48.6039	1.44816	39.9335	41.9835	41.6249	41.1806	0.89394	40.7425	42.6554	42.3953	41.9311	0.84715	64.1387	62.1368	64.7031	63.6596	1.10109	55.4771	52.655	56.3969	54.843	1.59208	56.7182	56.5548	57.4108	56.8946	0.37105
	Val	50	46.3919	47.4024	49.1793	47.6579	1.1522	38.9167	41.0919	40.9691	40.3259	0.99773	40.3772	42.4717	42.2408	41.6966	0.9377	63.8669	63.1501	64.3794	63.7988	0.50417	53.8844	52.5114	55.5177	53.9712	1.22885	57.4731	56.3608	56.6765	56.8368	0.46804
	Leu	50	43.989	44.7435	48.0129	45.5818	1.74643	36.7486	38.0227	37.9238	37.565	0.57869	36.976	40.6996	38.3909	38.6889	1.53465	66.863	65.1187	66.2534	66.0784	0.72277	56.7207	52.6665	59.9249	56.4374	2.96999	60.1096	56.7677	58.8398	58.5724	1.37737
	Ile	33.5	17.066	18.1415	19.0507	18.0861	0.81116	14.7977	15.5463	16.5067	15.6169	0.69951	15.5718	16.5813	16.4447	16.1993	0.44721	23.4873	22.0307	24.3331	23.2837	0.95094	21.0091	19.7958	19.3666	20.0572	0.69553	21.237	22.442	21.831	21.8367	0.49196
Pool C	Glu	33.5	25.8298	26.274	28.3843	26.8294	1.11433	22.4775	23.3328	23.6697	23.16	0.50183	23.5337	24.3686	24.4734	24.1252	0.42045	34.9429	33.9318	34.5372	34.4706	0.41543	30.014	29.1964	30.9135	30.0413	0.70127	32.5897	31.9419	31.3777	31.9698	0.49519
	Pro	33.5	22.9717	23.0421	25.3568	23.7902	1.10815	18.6855	19.6972	20.2776	19.5534	0.65786	20.6002	20.9359	21.0413	20.8591	0.18809	32.2684	31.5648	33.116	32.3164	0.63417	27.3036	26.8061	28.1166	27.4088	0.54019	28.5187	28.1669	28.5179	28.4012	0.16568
Pool D	Asp	22.5	9.65518	9.54317	11.7743	10.3242	1.02637	8.89848	9.25639	9.10742	9.08743	0.1468	10.5575	10.4515	10.4618	10.4902	0.04773	12.4681	12.3108	15.065	13.2813	1.26292	9.8682	9.73936	9.78067	9.79608	0.05372	11.4363	11.508	11.6931	11.5458	0.10818
	Met	22.5	22.9915	22.9618	24.4282	23.4605	0.68436	21.8677	21.4327	21.9205	21.7403	0.21856	22.4627	22.9951	22.7722	22.7433	0.2183	26.1997	25.7203	27.2333	26.3844	0.63136	23.2582	22.993	23.8494	23.3669	0.35799	24.9232	24.601	25.0302	24.8515	0.18243
	Thr	22.5	9.21955	9.19716	11.3854	9.93403	1.0263	8.40369	8.76704	8.74845	8.63972	0.16708	9.93769	10.4467	10.2835	10.2226	0.2122	11.8993	11.9117	12.2641	12.025	0.16909	9.64037	9.22269	9.52428	9.46245	0.17603	10.8503	11.1987	10.5855	10.8782	0.25107

## Sheet: Figure 4a
Precursor Pool	Amino acid	Supply percentage of Pyruvate	Supply percentage of Pyruvate					Supply percentage of Pyruvate					Supply percentage of Pyruvate
		Pyruvate+ Succinate/Fumarate/Malate	Pyruvate+ Succinate					Pyruvate+ Fumarate					Pyruvate+ Malate
		Model prediction	Experimental result					Experimental result					Experimental result
			Culture1	Culture2	Culture3	Average	SD	Culture1	Culture2	Culture3	Average	SD	Culture1	Culture2	Culture3	Average	SD
Pool A	Ser	100	76.7821	74.6891	77.6279	76.3664	1.23526	74.3833	75.0776	74.4032	74.6214	0.32267	79.2487	78.9475	78.9221	79.0394	0.14834
	Gly	100	76.1557	75.0823	77.4161	76.218	0.9538	74.6216	74.683	73.8563	74.387	0.37611	77.9103	77.8828	77.9763	77.9231	0.03922
	Phe	100	77.6578	76.1873	79.0375	77.6275	1.16375	75.5025	75.8238	75.2321	75.5195	0.24187	79.2695	79.1083	78.8352	79.071	0.17926
	Tyr	100	79.1887	77.8847	67.9176	74.997	5.03411	76.3064	76.6596	65.9135	72.9598	4.98461	81.0793	80.809	80.5224	80.8036	0.22737
Pool B	Ala	100	92.9584	92.4642	93.4957	92.9728	0.42121	91.2851	91.5045	91.2501	91.3465	0.11259	92.7359	92.7857	92.0502	92.5239	0.3356
	Val	100	93.9229	92.954	93.8272	93.568	0.43594	92.0473	92.1926	91.8069	92.0156	0.15905	93.0053	93.1167	92.968	93.03	0.06316
	Leu	100	94.9688	96.1007	95.7895	95.6196	0.47744	94.4256	95.217	93.1118	94.2515	0.86819	97.1013	95.8186	95.9917	96.3038	0.56831
	Ile	67	44.5851	41.6046	43.5214	43.237	1.23326	42.7473	43.2588	41.1188	42.375	0.91245	41.5995	41.2673	40.2157	41.0275	0.58986
Pool C	Glu	67	46.9051	46.382	46.475	46.5874	0.22787	46.375	46.4395	46.2278	46.3474	0.08861	53.6409	51.5115	51.3718	52.1747	1.0383
	Pro	67	50.087	47.0768	48.5342	48.566	1.22914	47.6452	47.5981	47.7688	47.6707	0.07196	48.8	48.6738	48.5655	48.6797	0.09582
Pool D	Asp	45	23.3393	18.7561	20.2046	20.7667	1.91285	18.9198	18.8316	19.1306	18.9607	0.12542	27.2254	22.8362	21.7738	23.9451	2.35972
	Met	45	31.6601	28.6816	29.9611	30.1009	1.21997	28.91	28.9079	28.9111	28.9097	0.00134	30.7284	30.296	30.5367	30.5204	0.17692
	Thr	45	17.7777	16.1401	14.7881	16.2353	1.22236	16.5454	16.3184	16.3591	16.4076	0.09882	19.2585	19.1925	19.5386	19.3299	0.15004

## Sheet: Figure 4b
Precursor Pool	Amino acid	Supply percentage of Succinate
		Succinate+Malate
		Model prediction	Experimental result
			Culture1	Culture2	Average	SD
Pool A	Ser	50	50.9212	51.3679	51.1445	0.31591
	Gly	50	46.996	51.4695	49.2328	3.16327
	Phe	50	52.7013	52.9371	52.8192	0.16675
	Tyr	50	49.5045	50.0217	49.7631	0.36573
Pool B	Ala	50	50.0922	51.2837	50.688	0.8425
	Val	50	51.2725	52.2667	51.7696	0.70305
	Leu	50	50.536	50.1312	50.3336	0.28628
	Ile	50	52.4025	52.2249	52.3137	0.12557
Pool C	Glu	50	49.8456	50.3888	50.1172	0.38409
	Pro	50	51.236	51.4263	51.3312	0.13453
Pool D	Asp	50	49.5831	49.2787	49.4309	0.21524
	Met	50	52.5679	53.0145	52.7912	0.31579
	Thr	50	49.7951	49.807	49.801	0.00841

## Sheet: Supplementary Figure 5a
Precursor Pool	Amino acid	Supply percentage of Glucose
		Glucose+ Pyruvate
		Model prediction	Experimental result (M-57)					Experimental result (M-85)
			Culture1	Culture2	Culture3	Average	SD	Culture1	Culture2	Culture3	Average	SD
Pool A	Ser	100	84.6124	90.5162	81.1978	85.4421	3.84922	84.876	90.7611	81.5191	85.7187	3.81978
	Gly	100	86.2031	89.7917	81.7504	85.9151	3.28912	86.2963	90.0678	82.0176	86.1272	3.28866
	Phe	100	77.2872	81.5364	76.9763	78.6	2.08026	79.4105	83.3163	79.1367	80.6212	1.90904
	Tyr	100	77.0081	81.8508	77.7744	78.8778	2.1254	78.9678	83.7035	79.7478	80.8063	2.07319
Pool B	Ala	0	17.3492	20.5263	17.5926	18.4894	1.44376	17.7588	21.0224	17.6374	18.8062	1.56789
	Val	0	16.5759	20.0374	15.8133	17.4755	1.8381	16.3923	19.8054	15.903	17.3669	1.73581
	Leu	0	11.5766	14.5939	10.1057	12.0921	1.86818	15.7857	19.1619	15.127	16.6915	1.76741
	Ile	33	32.0735	37.814	32.7068	34.1981	2.56989	34.3258	38.6367	34.5801	35.8475	1.97498
Pool C	Glu	33	36.6142	41.3215	37.1433	38.3597	2.10547	37.3129	41.7442	36.5087	38.5219	2.30201
	Pro	33	34.0283	38.7598	35.2254	36.0045	2.00861	33.8057	38.7548	34.7616	35.774	2.14353
Pool D	Asp	55	47.2583	52.5188	49.2274	49.6681	2.1701	48.0037	52.358	48.8562	49.7393	1.88415
	Met	55	55.5346	59.0499	55.6426	56.7424	1.63227	57.7321	61.2985	58.1816	59.0707	1.58592
	Thr	55	47.9751	52.4867	49.2459	49.9026	1.89948	47.561	52.7228	49.2886	49.8575	2.14537
Precursor Pool	Amino acid	Supply percentage of Glucose
		Glucose+ Fumarate
		Model prediction	Experimental result (M-57)					Experimental result (M-85)
			Culture1	Culture2	Culture3	Average	SD	Culture1	Culture2	Culture3	Average	SD
Pool A	Ser	100	97.282	92.5842	89.3351	93.0671	3.2622	97.0312	92.8795	89.7865	93.2324	2.96813
	Gly	100	95.4945	93.1339	91.544	93.3908	1.62299	95.6301	93.1041	91.5255	93.4199	1.69049
	Phe	100	96.7929	95.5642	94.3262	95.5611	1.00702	96.8837	95.6509	94.6659	95.7335	0.90731
	Tyr	100	97.761	95.2449	93.3942	95.4667	1.78963	97.8678	95.1134	93.242	95.4078	1.89992
Pool B	Ala	100	93.1202	92.886	92.2175	92.7412	0.38248	92.8962	92.6989	92.108	92.5677	0.33487
	Val	100	92.8568	92.4814	91.5445	92.2942	0.55186	92.7913	92.5077	91.4657	92.2549	0.56994
	Leu	100	94.4485	95.2781	94.5076	94.7448	0.37792	91.9491	91.4187	90.2796	91.2158	0.69655
	Ile	67	50.9551	50.7934	51.7053	51.1512	0.39729	55.646	56.0109	55.8813	55.8461	0.15105
Pool C	Glu	67	56.0484	56.6136	56.6607	56.4409	0.27824	63.7588	63.2248	63.1224	63.3687	0.279
	Pro	67	53.7252	53.7488	52.9448	53.4729	0.37356	60.6573	60.1513	59.1876	59.9987	0.60963
Pool D	Asp	45	31.2141	30.0757	31.6095	30.9665	0.6502	31.0094	31.5444	31.258	31.2706	0.2186
	Met	45	42.7199	43.2317	43.6103	43.1873	0.36489	46.284	47.0597	47.025	46.7895	0.35777
	Thr	45	29.374	30.4557	30.8748	30.2348	0.63229	30.5472	31.2348	31.4113	31.0645	0.37276
Precursor Pool	Amino acid	Supply percentage of Glucose
		Glucose+Maltose
		Model prediction	Experimental result (M-57)					Experimental result (M-85)
			Culture1	Culture2	Culture3	Average	SD	Culture1	Culture2	Culture3	Average	SD
Pool A	Ser	100	98.1908	98.164	98.7742	98.3764	0.28153	97.8625	97.7573	98.2859	97.9685	0.22847
	Gly	100	97.461	97.4253	97.8523	97.5795	0.19341	97.4343	97.2967	97.8208	97.5173	0.22189
	Phe	100	98.1459	98.1749	98.4062	98.2423	0.11645	97.8894	97.9066	98.0595	97.9518	0.07644
	Tyr	100	98.887	98.9389	98.9909	98.9389	0.04243	99.0733	98.8509	98.9722	98.9655	0.09093
Pool B	Ala	100	98.3788	98.3275	98.518	98.4081	0.08047	98.1919	98.145	98.2761	98.2043	0.05426
	Val	100	98.4488	98.483	98.5753	98.5024	0.05343	98.0795	98.0421	98.1621	98.0946	0.05014
	Leu	100	98.0372	98.0184	98.0046	98.0201	0.01335	97.7032	97.6758	97.8515	97.7435	0.0772
	Ile	100	96.8866	97.1415	97.221	97.083	0.14265	96.2918	96.3375	96.5092	96.3795	0.09356
Pool C	Glu	100	94.5391	95.9673	96.5253	95.6772	0.83641	98.2017	99.1836	99.3878	98.9244	0.51775
	Pro	100	96.5623	96.3412	96.6478	96.5171	0.12919	97.7419	97.7226	97.9328	97.7991	0.09485
Pool D	Asp	100	94.2645	95.6586	95.9639	95.2957	0.7397	94.0513	95.5232	95.9931	95.1892	0.8272
	Met	100	95.97	95.8901	96.1781	96.0127	0.12139	95.8132	95.875	96.148	95.9454	0.14548
	Thr	100	95.8067	95.7369	95.8823	95.8086	0.05937	95.9722	95.7319	96.1824	95.9621	0.18407

## Sheet: Supplementary Figure 5b
Precursor Pool	Amino acid	Supply percentage of Lactose
		Lactose + Succinate
		Model prediction	Experimental result (M-57)					Experimental result (M-85)
			Culture1	Culture2	Culture3	Average	SD	Culture1	Culture2	Culture3	Average	SD
Pool A	Ser	100	92.8753	92.9652	92.9798	92.9401	0.04624	89.7362	89.9553	90.0038	89.8984	0.11639
	Gly	100	95.2604	95.5833	95.5317	95.4585	0.14164	92.8153	93.0262	93.1797	93.0071	0.14937
	Phe	100	97.3758	97.3727	97.4714	97.4066	0.04578	97.0571	97.2292	97.1589	97.1484	0.07068
	Tyr	100	95.5149	95.5283	96.6725	95.9052	0.54255	96.4103	96.3814	96.4298	96.4072	0.01991
Pool B	Ala	100	92.5663	93.8748	94.0158	93.4856	0.65259	92.4646	93.6934	93.7153	93.2911	0.58451
	Val	100	93.2573	94.4517	94.3913	94.0334	0.54936	93.0457	94.0666	94.1661	93.7595	0.50634
	Leu	100	94.9618	96.0691	96.0525	95.6945	0.51809	93.1702	94.3039	94.326	93.9333	0.53971
	Ile	67	52.3092	54.0347	53.4898	53.2779	0.72016	57.6938	57.6979	57.9242	57.772	0.10767
Pool C	Glu	67	55.2405	53.3754	53.5802	54.0654	0.83516	61.4306	59.4952	59.4682	60.1313	0.91878
	Pro	67	57.1183	55.4478	55.37	55.9787	0.80647	63.6776	61.8368	61.9851	62.4998	0.83503
Pool D	Asp	45	34.1789	35.4501	35.3842	35.0044	0.5843	33.4481	35.1945	34.5682	34.4036	0.72241
	Met	45	43.4095	42.9324	43.2714	43.2044	0.20046	46.7054	46.889	46.2971	46.6305	0.24735
	Thr	45	35.7062	34.1887	34.7881	34.8943	0.62409	35.4154	33.9228	34.3041	34.5474	0.6332
Precursor Pool	Amino acid	Supply percentage of Glycerol
		Glycerol+ Fumarate
		Model prediction	Experimental result (M-57)					Experimental result (M-85)
			Culture1	Culture2	Culture3	Average	SD	Culture1	Culture2	Culture3	Average	SD
Pool A	Ser	100	73.3017	75.2341	78.4432	75.6597	2.12043	74.0031	76.7541	79.3358	76.6977	2.17741
	Gly	100	75.6934	76.3823	77.9329	76.6695	0.93653	76.4826	77.5028	78.8014	77.5956	0.94893
	Phe	100	73.4431	74.751	75.668	74.6207	0.91298	74.4473	75.6561	76.6484	75.5839	0.90006
	Tyr	100	73.6734	75.1471	76.4928	75.1044	1.15143	75.8366	76.8318	78.3632	77.0105	1.03919
Pool B	Ala	50	39.9335	41.9835	41.6249	41.1806	0.89394	40.2894	42.631	42.1234	41.6813	1.00581
	Val	50	38.9167	41.0919	40.9691	40.3259	0.99773	38.8508	40.4351	41.0726	40.1195	0.93408
	Leu	50	36.7486	38.0227	37.9238	37.565	0.57869	39.3381	40.514	41.3629	40.405	0.83019
	Ile	33.5	14.7977	15.5463	16.5067	15.6169	0.69951	19.8014	20.5713	20.9715	20.448	0.48557
Pool C	Glu	33.5	22.4775	23.3328	23.6697	23.16	0.50183	27.1723	26.9603	28.1665	27.433	0.52583
	Pro	33.5	18.6855	19.6972	20.2776	19.5534	0.65786	22.5451	23.8853	25.3098	23.9134	1.12886
Pool D	Asp	22.5	8.89848	9.25639	9.10742	9.08743	0.1468	9.872	10.527	10.3187	10.2393	0.27326
	Met	22.5	21.8677	21.4327	21.9205	21.7403	0.21856	27.0649	27.0067	27.17	27.0805	0.06759
	Thr	22.5	8.40369	8.76704	8.74845	8.63972	0.16708	9.69358	9.96999	10.0424	9.90198	0.1503
Precursor Pool	Amino acid	Supply percentage of Pyruvate
		Pyruvate+Malate
		Model prediction	Experimental result (M-57)					Experimental result (M-85)
			Culture1	Culture2	Culture3	Average	SD	Culture1	Culture2	Culture3	Average	SD
Pool A	Ser	100	79.2487	78.9475	78.9221	79.0394	0.14834	79.2983	79.43	79.3215	79.3499	0.0574
	Gly	100	77.9103	77.8828	77.9763	77.9231	0.03922	78.5762	78.7752	78.4914	78.6143	0.11893
	Phe	100	79.2695	79.1083	78.8352	79.071	0.17926	79.0159	78.8925	78.742	78.8835	0.11201
	Tyr	100	81.0793	80.809	80.5224	80.8036	0.22737	80.6758	80.8443	80.6459	80.722	0.08732
Pool B	Ala	100	92.7359	92.7857	92.0502	92.5239	0.3356	92.4604	92.6448	92.4639	92.523	0.08611
	Val	100	93.0053	93.1167	92.968	93.03	0.06316	92.9114	92.8092	92.5902	92.7703	0.13399
	Leu	100	97.1013	95.8186	95.9917	96.3038	0.56831	91.8909	91.9073	91.8089	91.8691	0.04303
	Ile	67	41.5995	41.2673	40.2157	41.0275	0.58986	50.2305	50.2524	50.2137	50.2322	0.01583
Pool C	Glu	67	53.6409	51.5115	51.3718	52.1747	1.0383	62.5843	61.1303	60.3998	61.3715	0.90797
	Pro	67	48.8	48.6738	48.5655	48.6797	0.09582	56.4462	56.2741	56.3319	56.3507	0.0715
Pool D	Asp	45	27.2254	22.8362	21.7738	23.9451	2.35972	28.4534	23.6001	23.365	25.1395	2.34525
	Met	45	30.7284	30.296	30.5367	30.5204	0.17692	33.9365	33.4914	33.686	33.7046	0.18222
	Thr	45	19.2585	19.1925	19.5386	19.3299	0.15004	20.9482	21.5236	22.1241	21.532	0.48011

## Sheet: Supplementary Figure 6a
Precursor Pool	Amino acid	Supply percentage of Fructose/Glycerol	Supply percentage of Maltose					Supply percentage of Galactose
		Fructose/Glycerol+Pyruvate	Maltose+Pyruvate					Galactose+Pyruvate
		Model prediction	Experimental result					Experimental result
			Culture1	Culture2	Culture3	Average	SD	Culture1	Culture2	Culture3	Average	SD
Pool A	Ser	78.6	64.792	69.7107	70.1512	68.218	2.42917	78.9044	80.9119	80.746	80.1874	0.90977
	Gly	78.6	64.2293	69.0574	69.5551	67.6139	2.40193	79.1752	81.8985	80.9259	80.6665	1.1268
	Phe	78.6	60.5194	64.4159	64.5947	63.1766	1.88041	73.6257	75.624	75.2301	74.8266	0.86423
	Tyr	78.6	59.7681	63.9376	64.4299	62.7119	2.09121	72.3979	74.8341	73.86	73.6973	1.00119
Pool B	Ala	0	6.9255	6.92958	6.74872	6.86793	0.08431	8.60524	8.7758	8.5044	8.62848	0.11201
	Val	0	6.44194	6.48147	6.49276	6.47206	0.02179	7.17435	7.63611	6.71351	7.17466	0.37665
	Leu	0	4.07292	3.00167	3.412	3.49553	0.44131	5.13922	4.79876	4.82411	4.92069	0.15487
	Ile	16.5	12.271	17.9112	18.8705	16.3509	2.91138	22.1465	24.9177	23.5885	23.5509	1.13163
Pool C	Glu	16.5	21.4511	23.0831	22.772	22.4354	0.70749	27.4169	27.4389	26.4315	27.0958	0.4698
	Pro	16.5	17.8637	20.6854	20.9374	19.8288	1.39334	25.5025	27.5772	26.2099	26.4299	0.86114
Pool D	Asp	27.5	28.5666	31.9475	31.8651	30.793	1.57469	38.3017	39.6015	38.4394	38.7809	0.583
	Met	27.5	32.9339	38.0601	38.2637	36.4192	2.4659	44.0557	48.0594	47.0332	46.3828	1.69797
	Thr	27.5	25.6412	31.8529	31.7469	29.747	2.90355	36.5187	39.9587	38.0372	38.1716	1.4076
Precursor Pool	Amino acid	Supply percentage of Fructose/Glycerol	Supply percentage of Maltose					Supply percentage of Galactose
		Fructose/Glycerol+Succinate	Maltose + Succinate					Galactose + Succinate
		Model prediction	Experimental result					Experimental result
			Culture1	Culture2	Culture3	Average	SD	Culture1	Culture2	Culture3	Average	SD
Pool A	Ser	100	85.3927	82.8753	81.5788	83.2823	1.58338	81.061	81.5854	80.0187	80.8884	0.65111
	Gly	100	86.2043	83.1632	82.0216	83.7964	1.76528	80.3362	81.3616	80.5145	80.7374	0.44732
	Phe	100	85.9612	82.7287	81.5087	83.3996	1.87859	79.5915	79.8396	78.9713	79.4675	0.36517
	Tyr	100	85.5546	82.1388	81.1463	82.9466	1.88816	79.2271	79.6747	77.8836	78.9284	0.76108
Pool B	Ala	50	52.2047	48.0987	47.0736	49.1256	2.21707	44.7002	44.4656	43.7733	44.313	0.39347
	Val	50	51.9823	47.8138	47.2798	49.0253	2.10225	43.6561	44.8966	42.7172	43.7566	0.89255
	Leu	50	52.2378	46.4999	45.0669	47.9349	3.09837	43.7668	39.5179	40.024	41.1029	1.89498
	Ile	33.5	19.1243	16.5807	16.5659	17.4236	1.20259	16.1382	15.5138	14.6583	15.4368	0.60658
Pool C	Glu	33.5	25.9823	25.9629	25.1183	25.6879	0.4028	26.3713	26.1218	22.1083	24.8671	1.95343
	Pro	33.5	25.1614	22.2466	21.4989	22.969	1.58005	26.1348	26.6263	19.8988	24.22	3.06212
Pool D	Asp	22.5	8.90665	8.00101	7.06399	7.99055	0.7523	11.5654	10.4532	8.79918	10.2726	1.13652
	Met	22.5	22.396	20.2452	19.7421	20.7944	1.15095	21.9617	21.7844	20.215	21.3203	0.78497
	Thr	22.5	8.25613	6.72169	6.40748	7.12843	0.80765	11.3764	12.1083	5.99119	9.82527	2.72752

## Sheet: Supplementary Figure 6b
Precursor Pool	Amino acid	Supply percentage of Glucose	Supply percentage of Glucose					Supply percentage of Glucose					Supply percentage of Glucose
		Glucose+ Glycerol/Maltose/Fructose	Glucose+Glycerol					Glucose+Maltose					Glucose+Fructose
		Model prediction	Experimental result					Experimental result					Experimental result
			Culture1	Culture2	Culture3	Average	SD	Culture1	Culture2	Culture3	Average	SD	Culture1	Culture2	Culture3	Average	SD
Pool A	Ser	100	98.3323	94.5833	98.5083	97.1413	1.81021	98.1908	98.164	98.7742	98.3764	0.28153	87.9209	86.9521	75.3487	83.4072	5.71196
	Gly	100	97.5393	96.0243	97.7223	97.0953	0.76101	97.461	97.4253	97.8523	97.5795	0.19341	88.1751	86.1807	84.03	86.1286	1.69265
	Phe	100	98.1748	96.4621	98.3564	97.6644	0.8534	98.1459	98.1749	98.4062	98.2423	0.11645	92.35	91.3611	87.8901	90.5337	1.91243
	Tyr	100	98.9719	98.1515	98.9655	98.6963	0.38526	98.887	98.9389	98.9909	98.9389	0.04243	92.8276	91.7476	85.9481	90.1744	3.02083
Pool B	Ala	100	98.4869	97.4999	98.3996	98.1288	0.44613	98.3788	98.3275	98.518	98.4081	0.08047	89.2607	89.3792	86.4903	88.3767	1.3348
	Val	100	98.5651	97.0697	98.6351	98.09	0.722	98.4488	98.483	98.5753	98.5024	0.05343	89.5301	89.0462	85.2302	87.9355	1.92311
	Leu	100	97.8612	97.8846	98.2341	97.9933	0.17052	98.0372	98.0184	98.0046	98.0201	0.01335	92.2099	91.5476	89.7561	91.1712	1.03651
	Ile	100	97.4393	97.1802	97.385	97.3349	0.11157	96.8866	97.1415	97.221	97.083	0.14265	92.0833	91.9938	92.0979	92.0583	0.04603
Pool C	Glu	100	96.4306	94.7318	96.8057	95.9894	0.9023	94.5391	95.9673	96.5253	95.6772	0.83641	86.0504	86.128	80.5116	84.23	2.62949
	Pro	100	96.1739	93.0809	96.6748	95.3099	1.58932	96.5623	96.3412	96.6478	96.5171	0.12919	87.6234	86.7612	77.6001	83.9949	4.53546
Pool D	Asp	100	95.9645	95.1594	96.0661	95.73	0.40558	94.2645	95.6586	95.9639	95.2957	0.7397	84.9598	85.3824	81.5237	83.9553	1.72805
	Met	100	95.893	94.9947	96.2838	95.7238	0.5397	95.97	95.8901	96.1781	96.0127	0.12139	88.0868	90.2777	85.9932	88.1192	1.74927
	Thr	100	96.0801	94.0887	95.8931	95.3539	0.89792	95.8067	95.7369	95.8823	95.8086	0.05937	85.8579	85.373	78.7617	83.3309	3.23697

## Sheet: Supplementary Table 5
Growth Rate (h-1)
2018-08-07	Alone	Glucose	Lactose	Glycerol	Fructose	Maltose	Galactose	Pyruvare	Succinate
Alone	/	1.536	1.542	1.05	1.11	1.2	0.846	1.17	1.08
Pyruvate	1.17	1.44	1.536	1.458	1.008	1.206	1.428	/	1.374
Succinate	1.08	1.566	1.578	1.332	1.302	1.236	1.272	1.374	/
Fumarate	1.026	1.536	1.524	1.29	1.284	1.2	1.176	1.314	0
Malate	1.026	1.524	1.548	1.296	1.326	1.248	1.224	1.344	0.966
2018-08-08	Alone	Glucose	Lactose	Glycerol	Fructose	Maltose	Galactose	Pyruvare	Succinate
Alone	/	1.494	1.542	1.038	1.122	1.17	0.84	1.158	1.074
Pyruvate	1.158	1.374	1.608	1.458	0.984	1.242	1.416	/	1.374
Succinate	1.074	1.578	1.584	1.332	1.326	1.224	1.272	1.374	/
Fumarate	1.026	1.56	1.536	1.314	1.296	1.2	1.176	1.32	0
Malate	1.02	1.536	1.536	1.314	1.308	1.272	1.218	1.35	0.966
2018-08-18	Alone	Glucose	Lactose	Glycerol	Fructose	Maltose	Galactose	Pyruvare	Succinate
Alone	/	1.494	1.542	1.032	1.098	1.164	0.804	1.128	1.062
Pyruvate	1.128	1.326	1.608	1.434	0.984	1.194	1.356	/	1.368
Succinate	1.062	1.56	1.536	1.284	1.296	1.224	1.158	1.368	/
Fumarate	1.026	1.56	1.524	1.314	1.266	1.212	1.152	1.326	0
Malate	1.008	1.518	1.524	1.29	1.314	1.26	1.242	1.338	0.996
Average	Alone	Glucose	Lactose	Glycerol	Fructose	Maltose	Galactose	Pyruvare	Succinate
Alone	/	1.508	1.542	1.04	1.11	1.178	0.83	1.152	1.072
Pyruvate	1.152	1.38	1.584	1.45	0.992	1.214	1.4	/	1.372
Succinate	1.072	1.568	1.566	1.316	1.308	1.228	1.234	1.372	/
Fumarate	1.026	1.552	1.528	1.306	1.282	1.204	1.168	1.32	0
Malate	1.018	1.526	1.536	1.3	1.316	1.26	1.228	1.344	0.976

## Sheet: Supplementary Note 4.7
Oxaloacetate spontaneously decarboxylates into pyruvate in solution
Time (h)	Pyruvate concentration (mM)
	Culture 1	Culture 2	Culture 3	Average	SD
0 (Adding oxaloacetate)	0	0	0	0	0
1	6.89463	6.18723	5.75352	6.27846	0.576002
2	9.98947	8.10102	8.47212	8.8542	1.00052
3	17.2424	14.4754	14.0584	15.2587	1.73051
4	12.8258	13.8939	13.6316	13.4504	0.556581
5	15.485	12.6633	14.2647	14.1377	1.41512
6	17.7266	17.2908	19.189	18.0688	0.994336
